# Supplementary material for: Severe hyposmia distinguishes neuropathologically confirmed dementia with Lewy bodies from Alzheimer’s disease dementia
Source: PLoS One. 2020 Apr 22;15(4):e0231720. doi: 10.1371/journal.pone.0231720 (PMC7176090; doi:10.1371/journal.pone.0231720)
Supplement: S1 Data — (XLSX) [file pone.0231720.s001.xlsx]

## Sheet: Raw Data
CaseID	Diagnosis	Gender	expired_age	last_mmse_test_score	last_UPDRS_score_OFF	PlaqueTotal	TangleTotal	sum_lb_density	age_first_upsit	ClosestMMSE	first_upsit	MatchYrHALL	MatchYrPark	Mean_MMSE_score	Mean_UPSIT	CumuHALL	CumuPark
07-06	ADLB	2	84	18	10	15	15	5	81	17	14	No	Yes	25.8	14	Yes	Yes
07-27	ADLB	1	92	26	12	15	13.5		88	28	19	No	No	26.3333	19	No	Yes
08-01	ADLB	1	89	25	9	15	11	4	83	29	28	No	Yes	27.6	28	No	Yes
08-29	ADLB	1	90	18	33	11.5	3.5	2	89	18	20	No	No	20.6667	20	No	Yes
08-54	ADLB	2	94	22	14	15	10	14	90	29	14	No	Yes	26.3333	14	No	Yes
08-59	ADLB	1	89	26	9	13.5	11.5	6	83	27	26	No	No	27.5	26	No	No
09-11	ADLB	1	86	18	6	13	9.5	2	80	27	18	No	No	21.3333	18	No	No
09-18	ADLB	1	80	19	2	15	15	6	74	29	34	No	No	21.6667	34	No	No
10-18	ADLB	1	80	17	4	14	14	12	77	20	19	No	No	18.5	19	No	No
11-101	ADLB	1	88	3	2	13	14.5	11	86	12	12	No	No	7.5	12	No	No
11-72	ADLB	1	76	12	50.5	13.5	15	8	73	17	33	No	Yes	14.8	33	Yes	Yes
11-75	ADLB	2	90	9	17	13	15	4	88	15	13	Yes	No	21.5556	13	Yes	Yes
12-64	ADLB	1	83	5	15	15	15	4	77	24	20	No	No	19.8571	16	Yes	Yes
13-25	ADLB	1	85	19	6	13	13.5	4	76	24	32	No	No	24.2222	28.5	No	No
13-50	ADLB	2	94	22	12	12.5	12	9	87	28	24	No	No	28	25	No	No
13-64	ADLB	1	89	15		13.5	11.5	21	83	20	19	No	No	17.6	19	No	Yes
14-43	ADLB	1	80	5	50	15	11	1	76	23	23	No	No	19.2	23	No	Yes
15-42	ADLB	2	91		22	13.5	9	9	79	30	28	No	Yes	27	20.7	No	Yes
15-53	ADLB	2	97	28	18	13	15	19	84	30	39	No	Yes	28.1429	32	Yes	Yes
15-62	ADLB	1	87	18	28	12.5	10.5	29	82	23	8	No	No	23.375	7.5	No	Yes
15-68	ADLB	1	73	2	15	14.5	15	23	72	6	10	Yes	No	18.1429	10	Yes	Yes
16-08	ADLB	1	74	3	36	15	15	11	66	9	24	No	No	6	24	No	No
17-17	ADLB	1	92	23	9	14.5	10.5	2	82	27	35	No	No	26.1818	32.3	No	No
17-38	ADLB	1	98	20	2	13.5	11.5	28	84	29	35	No	No	26.6429	22.5	No	Yes
17-45	ADLB	1	74	5	2	14.5	15	24	70	23	13	No	No	16.25	13	No	No
17-46	ADLB	1	76	18	0	14.5	11	5	75	19	10	No	No	18.5	18	No	No
17-48	ADLB	1	93	13	7	15	10	27	90	26	12	No	No	22.2857	11	No	No
17-53	ADLB	1	100	2	17	14.5	11	6	91	29	26	No	No	20.8	22.5	Yes	Yes
18-04	ADLB	1	90	1	37	14.5	15	6	79	29	32	No	No	21.5455	28.5	No	Yes
18-08	ADLB	2	97	12	14	15	13.5		87	27	21	No	No	25.25	14	No	Yes
03-03	ADD	1	90	19	5	11	6.25		89	19	9	No	No	25	9	No	Yes
03-34	ADD	2	88	27	6	11.75	9	0	87	29	20	No	Yes	28.8	20	No	Yes
04-12	ADD	2	84	23	0	12	10	0	82	26	10	No	Yes	26.25	10	No	Yes
05-49	ADD	1	95	4	9	12.5	7		92	10	9	No	No	10.5	9	No	Yes
06-28	ADD	2	96	5	51	10	15	0	92	20	14	No	Yes	10.6667	14	No	Yes
06-67	ADD	2	78	0	6	12	3	0	75	17	25	No	No	6.33333	25	No	No
08-05	ADD	2	89	19	4	15	6	0	85	25	25	No	No	25.4286	25	No	No
08-10	ADD	2	87	25	17	13	14	0	82	29	34	No	No	26	34	Yes	Yes
08-34	ADD	1	85	6	13	9	7	0	79	30	35	No	No	22.2	35	No	Yes
08-51	ADD	1	77	3	4	15	7	0	75	23	12	No	No	16.5	12	No	No
08-82	ADD	1	86	25	2	8.5	1.5	0	81	29	28	No	No	27	28	No	No
09-01	ADD	2	91	22	44.5	12.5	10.5	0	86	28	27	No	No	26.3333	27	No	Yes
09-02	ADD	2	86	28	12	15	12.5	0	84	37	17	No	No	28	17	No	No
09-14	ADD	2	89	28	38.5	8.5	7	0	83	28	35	No	Yes	27.6	35	No	Yes
09-32	ADD	2	88	14	18	15	8.5	0	82	30	29	No	Yes	23.25	29	Yes	Yes
09-40	ADD	1	84	6	3	14.5	15	0	81	21	30	No	Yes	19	30	Yes	Yes
09-42	ADD	1	85	23	1	15	15	0	81	30	29	No	No	27.4	29	No	No
09-61	ADD	1	91	0	26.5	15	15	0	84	21	12	No	Yes	15.4	12	No	Yes
10-09	ADD	2	80	26	2	15	14	0	79	26	23	No	No	26.5	23	No	No
10-23	ADD	2	74	19	69	9.5	12.5	0	67	30	28	No	No	27.375	30.5	Yes	Yes
10-40	ADD	1	85	20	23	15	9.5	0	82	21	22	No	Yes	22.4	16.5	No	Yes
10-65	ADD	1	89	26	0	11.5	9.5	0	81	29	35	No	No	27	35	No	No
10-87	ADD	2	103	4	5	13.5	10.5	0	95	24	26	No	No	20.6	26	No	No
11-01	ADD	1	96	24	29	4	7	0	87	29	20	No	No	26.4444	17.5	No	No
11-108	ADD	2	91	18	48	8	5	0	83	30	32	No	No	26.125	33	Yes	Yes
11-11	ADD	2	93	19	15	13	8.5	0	84	29	31	No	No	26.8333	27.5	No	No
11-19	ADD	1	82	14	33	13.5	7.5	0	79	24	28	No	Yes	13.75	26	No	Yes
11-21	ADD	2	88	9	5	13	13	0	83	22	5	No	Yes	15.5	5	No	Yes
11-27	ADD	1	89	21	9	12.5	10	0	81	24	32	No	No	21.7143	23.5	No	Yes
11-64	ADD	2	90	21	12.5			0	88	21	16	No	No	24.5	16	No	No
12-11	ADD	2	95	22	16	10	6.5	0	90	28	25	No	No	27	22	No	Yes
12-15	ADD	2	100	27	11	12.5	8.5	0	94	26	24	No	No	27.4	25.5	Yes	No
12-27	ADD	2	89	11	20	15	15	0	87	25	25	No	No	26.5	25	Yes	Yes
12-43	ADD	1	91	22	0	14	15	0	88	22	23	No	No	21.5	23	No	No
12-52	ADD	2	95	19	39.5	12.5	15	0	86	24	26	No	Yes	23.25	28	No	Yes
13-42	ADD	1	80	27	10	14	12	0	70	30	36	No	No	28.6667	28.7	No	Yes
13-46	ADD	2	85	22	2	12	11.5	0	79	29	31	No	No	24.5	28	No	No
13-54	ADD	2	85	2	22	14	15	0	81	24	17	No	No	19.4286	17	No	No
13-62	ADD	2	97	27	0	4	7.5	0	91	27	33	No	No	27	33	No	No
14-22	ADD	1	88	14	12	13.5	15	0	83	28	12	No	No	23.3333	11.5	No	No
14-31	ADD	2	97	15	6	10	4.5	0	85	30	31	No	No	23.6	31.5	No	No
14-34	ADD	2	97	27	12	13.5	8	0	85	29	23	No	No	27.875	21.5	No	No
14-48	ADD	1	73	7	39	14.5	15	0	72	7	16	Yes	No	7	16	Yes	No
15-05	ADD	1	83	14	10	14	13	0	81	16	11	No	No	16.25	11	No	No
15-10	ADD	1	80	25	2	15	11	0	72	29	12	No	No	28.3333	18.5	No	No
15-17	ADD	1	92	11	64	10	8.5	0	88	16	13	No	Yes	13.5	13	Yes	Yes
15-27	ADD	2	84	24	59	15	11	0	79	27	35	No	Yes	26.6	34	Yes	Yes
15-45	ADD	1	83	3	11	15	15	0	81	3	26	No	No	3	26	No	No
15-47	ADD	1	88	18	20	13.5	11	0	75	29	34	No	No	24.3	30.5	No	Yes
15-61	ADD	2	101	29	55	11	8.5	0	88	29	28	No	No	29.2857	28	No	Yes
16-04	ADD	2	99	21	6	12.5	9.5	0	90	39	28	No	No	27.6667	25	Yes	No
16-06	ADD	2	90	26	7	4	6	0	78	29	34	No	No	28	33	Yes	No
16-18	ADD	1	91	8	20	14.5	14	0	81	26	16	No	No	20.4	14.7	Yes	Yes
16-49	ADD	1	88	26	19	10.5	5.5	0	83	28	37	No	Yes	26.3333	35.5	No	Yes
17-13	ADD	2	94	19	12	12.5	8	0	92	19	22	No	No	23.6667	22	No	No
17-14	ADD	2	95	21	4	9	5	0	85	26	31	No	No	25.2222	30	No	No
17-20	ADD	1	75	25		14.5	9.5	0	74	25	17	No	Yes	25	17	Yes	Yes
17-27	ADD	2	94	28	6	13.5	7.5	0	83	27	24	No	No	26.3333	26	No	No
17-51	ADD	2	98	22	13	14	8.5	0	84	29	13	No	No	25.1667	14	No	Yes
17-57	ADD	2	91	23	7	14.5	7	0	77	28	31	No	No	27.4545	25	No	No
17-58	ADD	2	93	13	12	15	11	0	81	30	35	No	No	23.6667	28	No	Yes
17-60	ADD	2	82	19		15	14.5	0	77	19	17	No	No	21.25	17	Yes	Yes
18-01	ADD	1	90	29	17	13	7	0	75	30	13	No	No	28.2	13.7	Yes	Yes
18-40	ADD	2	95	29	15	14.5	9	0	79	30	37	No	No	29.5556	28	No	No
18-44	ADD	1	87	13	6	15	15	0	80	19	25	No	No	18.125	25	No	No
18-52	ADD	2	84	21	15	14	10.5	0	78	21	15	No	Yes	23.3333	15	No	Yes
05-15	ADD-DLB	1	79	21		7.5	2	24	77	26	19	No	Yes	24.3333	19	No	Yes
07-45	ADD-DLB	1	88	26	8	14	8	19	84	26	13	No	No	26.75	13	No	No
09-22	ADD-DLB	2	92	15	12	15	15	24	91	15	11	No	No	18	11	No	Yes
09-27	ADD-DLB	1	86	10	22	13	10	36	80	27	8	No	Yes	23.6	8	Yes	Yes
11-85	ADD-DLB	1	76	6	69	14	5.5		73	16	11	Yes	No	20	11	Yes	Yes
11-92	ADD-DLB	1	83	21	9	15	9	20	82	23	9	No	No	22	9	No	No
12-07	ADD-DLB	1	88	28	16	13	6	33	82	29	18	No	Yes	28.25	16	No	Yes
12-17	ADD-DLB	1	85	10	32	13	14.5	30	84	10	10	No	Yes	18.25	10	No	Yes
12-24	ADD-DLB	2	91	2	17	11.5	15	33	87	7	8	Yes	No	10.3333	8	No	No
12-58	ADD-DLB	1	97	18	2	12.5	8		87	28	10	No	No	23.8333	9	No	Yes
13-13	ADD-DLB	2	82	19	12	15	13.5	33	81	19	14	No	No	20.25	14	Yes	Yes
13-23	ADD-DLB	1	75	18	35	9.5	8	24	72	23	20	No	No	20.5	20	Yes	Yes
13-59	ADD-DLB	2	81	9	10.5	12.5	15	28	70	11	10	No	Yes	19.2	10	Yes	Yes
14-15	ADD-DLB	2	92	19	41	6.5	5.5	26	85	29	13	No	Yes	26	12	No	Yes
14-27	ADD-DLB	1	75	29	1	6	2	26	74	29	19	No	No	29	19	No	No
14-39	ADD-DLB	1	79	7	26	14	13.5	37	74	9	10	Yes	No	13.3333	10	Yes	Yes
15-01	ADD-DLB	1	99	8	7	15	11		99	8	14	No	No	19.3333	14	No	No
15-25	ADD-DLB	1	93	22	58	10	5.5	27	85	29	17	No	No	27	14.5	Yes	Yes
15-28	ADD-DLB	1	85	18	39	12	7.5	36	84	24	10	Yes	Yes	20.6667	10.5	Yes	Yes
15-33	ADD-DLB	1	71	20	1	0	13	20	70	20	11	No	No	22	11	No	No
15-38	ADD-DLB	1	82	8	5	13	14	30	74	24	12	No	No	16.5	11	Yes	No
15-43	ADD-DLB	1	95	21	63	11	8	29	82	30	19	No	No	26.8333	19	No	Yes
15-44	ADD-DLB	1	80	25	54	13	10.5	38	74	27	11	No	No	26.8333	9.5	Yes	Yes
15-76	ADD-DLB	1	72	25	34	15	4	33	70	25	14	Yes	Yes	27.1	14	Yes	Yes
16-15	ADD-DLB	2	86	18	29	13	6.5	33	73	26	19	No	Yes	25.8182	15	Yes	Yes
16-16	ADD-DLB	2	90	21	3	2.5	7.5	23	81	26	23	No	No	25.3	16.7	Yes	No
16-28	ADD-DLB	1	91	16		8	8	33	83	26	13	No	No	25.25	12	Yes	Yes
16-33	ADD-DLB	1	85	19	28	14.5	11.5	30	82	29	16	No	No	27.1	16	Yes	No
18-59	ADD-DLB	1	89	18	7	14	10.5	34	82	28	16	No	No	25	14	No	No
03-12	Control	2	88	29	3	0	3	0
03-41	Control	1	89	29	7	5.25	1	0
03-63	Control	2	83	29	13	1	0.75	0
03-66	Control	2	89	30	17	1.75	3.25	0
04-21	Control	1	89	30	11	11.25	3.5	0
04-26	Control	2	88	30	4	11	4.25	0
04-30	Control	2	78	30	3	10	12.25	0
04-38	Control	2	83	29	19	10	1.5	0
04-62	Control	2	86	30	6	6	5	0
05-10	Control	1	91	27	11	0	2.75	0
05-16	Control	1	82	26	0	4	3	0
05-36	Control	1	82	28		3	4	0
06-08	Control	1	84	27	6	6.5	2	0
06-15	Control	2	87	26	1	4.5	4.25	0
06-32	Control	2	77	30	6	11.5	2	0
06-33	Control	2	88	29	0	3	1	0
06-57	Control	1	92	26	14	8	4.5	0
06-61	Control	1	100	29	13	14	8	0
07-28	Control	1	86	28	13	0	1
07-46	Control	2	91		14	0	5
07-58	Control	2	88	30	4	12	5	0
07-63	Control	2	87	30	8	0	4.5	0
07-70	Control	1	80	29	6	14	6	0
07-72	Control	1	91	30	0	0	7.5	0
07-73	Control	2	76	28	6	0	0.5	0
08-23	Control	1	85	26	4	0	3	0
08-35	Control	1	87	28	15	14	6.5	0
08-40	Control	1	76	29	3	5.5	0	0
08-44	Control	2	91	30	14	0	6.5	0
08-47	Control	1	91	29	14	14.5	8.5	0
08-64	Control	2	68	29	3	0	3.5	0
08-80	Control	2	82	27	7	14	7	0
08-88	Control	1	65		0	0	1	0
08-90	Control	1	81	29	5	0	4.5	0
09-31	Control	1	92	29	13.5	0	8.5	0
09-45	Control	2	84	30	0	0	6.5	0
10-02	Control	1	93	27	18	12	8	0
10-07	Control	1	89	23	39	0	5	0
10-24	Control	1	94	28	4	12.5	6.75	0
10-26	Control	2	95	28	8	0	6.5	0
10-39	Control	1	93	30	13	0	1	0
10-63	Control	1	79	29	3	0	2.5	0
10-73	Control	2	84	29	0	0	9	0
11-04	Control	2	88	28	5	13.5	8	0
11-15	Control	1	86	26	5	0	3.5	0
11-71	Control	2	88	27	6	0	3.5	0
12-21	Control	2	88	29	6	14	3.5	0
12-44	Control	2	80	27	2	14	4	0
13-43	Control	2	103	30	14	0	7.5	0
13-49	Control	2	75	28	5	0	2.5	0
13-55	Control	1	90	29	30	12.5	4	0
13-77	Control	1	87	29	21	1	1.5	0
13-84	Control	1	91	28	10	2	6.5	0
14-02	Control	2	86	29	2	10	8	0
14-05	Control	1	92	30	7	9	6	0
14-16	Control	2	99	27	13	14.5	7.5	0
14-19	Control	2	90	30	20	0	6.5	0
14-20	Control	2	93	28	17	5	7.5	0
14-30	Control	1	87	28	0	0	4.5	0
14-42	Control	1	92	28	9	12.5	5	0
14-53	Control	2	84	29	4	10	4.5	0
15-08	Control	1	78	28	2	0	3.5	0
15-46	Control	2	82	29	0	1	1.5	0
15-55	Control	2	88	29	1	14	8	0
15-78	Control	2	93	29	1	13.5	4	0
16-30	Control	1	101	25	7	13.5	8.5	0
16-32	Control	1	79	28	39	0	1	0
16-40	Control	2	93	27	0	6	5	0
16-42	Control	2	102	28	4	0.5	4.5	0
16-58	Control	2	100	28	9	10	8.5	0
17-04	Control	1	80	28	2	5	4.5	0
17-50	Control	1	90	27	8	0.5	1.5	0
17-62	Control	1	86	27	2	0	6	0
17-66	Control	2	94	25	3	3	7.5	0
18-10	Control	2	85	27	0	14	3.5	0
18-16	Control	2	84	29	7	0	6.5	0
18-17	Control	2	87	28	12	0	4.5	0
18-20	Control	1	87	30	0	12.5	9.5	0
18-21	Control	1	90	26	1	0.5	6.5	0
18-22	Control	2	85	30	3	13.5	6	0
18-42	Control	2	87	28	9	2	4.5	0
18-45	Control	2	84	27	34	0	5	0
18-55	Control	2	86	30	34	0	6	0
18-60	Control	2	72	30	0	1	5.5	0
04-50	PDAD	1	85	18	24	12.75	6.25			21	14			21	14
05-43	PDAD	1	89	25	44.5	12	3.25	19		19	21			19	21
09-15	PDAD	1	84	24		14	7	26		28	10			28	10
09-36	PDAD	1	80	20		12.5	6	23		28	7			28	7
10-45	PDAD	1	80	21	52.5	14	4.5	38		27	17			27	17
11-40	PDAD	1	75	26	66	14.5	6.5	33		24	16			24	16
12-20	PDAD	1	76	14	55	12.5	6.5	28		23	10			23	10
13-04	PDAD	1	91	20	41.5	4	7	37		27	14			27	14
15-75	PDAD	1	78	29		13	5	35		23	11			22.5	11
16-01	PDAD	1	85	14	35	10.5	8	38		30	8			30	8
16-02	PDAD	1	89	15		2.5	8	36		28	15			27.5	14.5
16-43	PDAD	1	85	23	28	14	3	33		28	12			26	11.5
17-59	PDAD	1	88	23		14	11.5	35		27	13			27	13
03-35	PDAD	2	85	21	51	11	9.75	35		29	12			29	12
03-56	PDAD	2	85	19	53	9	3.5	33		30	8			30	8
08-19	PDAD	2	82	25	14	12.5	5.5	33		27	16			27	16
11-51	PDAD	2	87	21	31	14	11.5	39		25	13			24	14.5
13-07	PDAD	2	88	3	73	11.5	6.5	32		23	26			22.33	24.33
17-02	PDAD	2	78	22		3	6.5	35		30	14			30	14
17-54	PDAD	2	79	19	26	15	6.5	15		23	15			23	15
18-31	PDAD	2	79	19	32	12	4.5	38		29	29			27.5	24.5
06-55	PDD	1	83	24		0	0.5	15		23	17			23	17
07-01	PDD	1	63	27	45.5	0	2	21		24	17			24	17
07-40	PDD	1	69	24	21	0	6.5	21		24	10			24	10
08-70	PDD	1	75	27		0	5	20		30	16			30	16
09-19	PDD	1	81	19	71	0	7.5	21		25	24			25	24
09-52	PDD	2	87	13		2.5	0.5	28		24	15			24	15
10-88	PDD	1	79	25	12	0	7.5	26		26	11			26	11
11-17	PDD	1	83	22	45	1.5	10	30		24	12			24	12
12-01	PDD	1	85	19	59	4.5	6	30		29	8			29	8
12-03	PDD	2	87	23		0	6.5	29		20	8			20	8
12-04	PDD	1	79	21	28	0	6	26		25	11			25	11
12-42	PDD	1	69	24	45	9.5	2	29		29	11			29	11
12-56	PDD	2	70	27	48	1.5	1	29		29	21			24.5	15.5
13-65	PDD	1	73	17	57	0	10.5	18		17	7			17	7
14-12	PDD	1	82	14	58	0	5	34		23	11			20	11
14-37	PDD	1	70	17		1.5	2	31		20	15			20	15
15-04	PDD	2	72	23	72	10	2	34		30	14			30	10.5
15-14	PDD	1	75	28	46	3	4.5	28		27	16			25	13.5
15-54	PDD	1	85	23	40	0	5	26		28	8			28	8
16-25	PDD	1	83	17	42	0	7.5	31		28	9			23.5	8.5
16-39	PDD	1	70	13	63	4.5	6	33		23	15			23	15
17-56	PDD	1	79	29	22	0	6.5	29		29	15			28	12.5
18-14	PDD	1	81	10	47	0	4	28		25	7			26	12
18-33	PDD	1	76	26	42	0	5.5	32		15	10			15	10
18-65	PDD	1	80	13		0.5	5.5	33		22	12			17.5	12
18-76	PDD	1	76	27	27	0	8.5	33		27	14			27	14
19-41	PDD	2	99	17	16	0	8.5	31		17	12			17	12

## Sheet: Sheet9
Case	DX	Mean_UPSIT	BI-UPSIT	Gender	expired_age	last_mmse_test_score	PlaqueTotal	TangleTotal	sum_lb_density
11-21	ADD	5	0	2	88	9	13	13	0
09-36	PDAD	7	0	1	80	20	12.5	6	23
13-65	PDD	7	0	1	73	17	0	10.5	18
15-62	ADLB	7.5	0	1	87	18	12.5	10.5	29
09-27	ADD-DLB	8	0	1	86	10	13	10	36
12-24	ADD-DLB	8	0	2	91	2	11.5	15	33
16-01	PDAD	8	0	1	85	14	10.5	8	38
03-56	PDAD	8	0	2	85	19	9	3.5	33
12-01	PDD	8	0	1	85	19	4.5	6	30			Forlogistic regression median of mean UPSITs vs others
12-03	PDD	8	0	2	87	23	0	6.5	29			Median is 16, used 1 = 16 or less
15-54	PDD	8	0	1	85	23	0	5	26
16-25	PDD	8.5	0	1	83	17	0	7.5	31
11-92	ADD-DLB	9	0	1	83	21	15	9	20
15-44	ADD-DLB	9.5	0	1	80	25	13	10.5	38
15-68	ADLB	10	0	1	73	2	14.5	15	23
04-12	ADD	10	0	2	84	23	12	10	0
12-17	ADD-DLB	10	0	1	85	10	13	14.5	30
13-59	ADD-DLB	10	0	2	81	9	12.5	15	28
14-39	ADD-DLB	10	0	1	79	7	14	13.5	37
09-15	PDAD	10	0	1	84	24	14	7	26
12-20	PDAD	10	0	1	76	14	12.5	6.5	28
07-40	PDD	10	0	1	69	24	0	6.5	21
18-33	PDD	10	0	1	76	26	0	5.5	32
15-28	ADD-DLB	10.5	0	1	85	18	12	7.5	36
15-04	PDD	10.5	0	2	72	23	10	2	34
17-48	ADLB	11	0	1	93	13	15	10	27
15-05	ADD	11	0	1	83	14	14	13	0
09-22	ADD-DLB	11	0	2	92	15	15	15	24
15-33	ADD-DLB	11	0	1	71	20	0	13	20
15-38	ADD-DLB	11	0	1	82	8	13	14	30
15-75	PDAD	11	0	1	78	29	13	5	35
10-88	PDD	11	0	1	79	25	0	7.5	26
12-04	PDD	11	0	1	79	21	0	6	26
12-42	PDD	11	0	1	69	24	9.5	2	29
14-12	PDD	11	0	1	82	14	0	5	34
14-22	ADD	11.5	0	1	88	14	13.5	15	0
16-43	PDAD	11.5	0	1	85	23	14	3	33
11-101	ADLB	12	0	1	88	3	13	14.5	11
08-51	ADD	12	0	1	77	3	15	7	0
09-61	ADD	12	0	1	91	0	15	15	0
14-15	ADD-DLB	12	0	2	92	19	6.5	5.5	26
16-28	ADD-DLB	12	0	1	91	16	8	8	33
03-35	PDAD	12	0	2	85	21	11	9.75	35
11-17	PDD	12	0	1	83	22	1.5	10	30
18-14	PDD	12	0	1	81	10	0	4	28
18-65	PDD	12	0	1	80	13	0.5	5.5	33
19-41	PDD	12	0	2	99	17	0	8.5	31
17-56	PDD	12.5	0	1	79	29	0	6.5	29
11-75	ADLB	13	0	2	90	9	13	15	4
17-45	ADLB	13	0	1	74	5	14.5	15	24
15-17	ADD	13	0	1	92	11	10	8.5	0
07-45	ADD-DLB	13	0	1	88	26	14	8	19
17-59	PDAD	13	0	1	88	23	14	11.5	35
15-14	PDD	13.5	0	1	75	28	3	4.5	28
18-01	ADD	13.7	0	1	90	29	13	7	0
07-06	ADLB	14	0	2	84	18	15	15	5
08-54	ADLB	14	0	2	94	22	15	10	14
06-28	ADD	14	0	2	96	5	10	15	0
17-51	ADD	14	0	2	98	22	14	8.5	0
13-13	ADD-DLB	14	0	2	82	19	15	13.5	33
15-76	ADD-DLB	14	0	1	72	25	15	4	33
18-59	ADD-DLB	14	0	1	89	18	14	10.5	34
13-04	PDAD	14	0	1	91	20	4	7	37
17-02	PDAD	14	0	2	78	22	3	6.5	35
18-76	PDD	14	0	1	76	27	0	8.5	33
15-25	ADD-DLB	14.5	0	1	93	22	10	5.5	27
16-02	PDAD	14.5	0	1	89	15	2.5	8	36
11-51	PDAD	14.5	0	2	87	21	14	11.5	39
16-18	ADD	14.7	0	1	91	8	14.5	14	0
18-52	ADD	15	0	2	84	21	14	10.5	0
16-15	ADD-DLB	15	0	2	86	18	13	6.5	33
17-54	PDAD	15	0	2	79	19	15	6.5	15
09-52	PDD	15	0	2	87	13	2.5	0.5	28
14-37	PDD	15	0	1	70	17	1.5	2	31
16-39	PDD	15	0	1	70	13	4.5	6	33
12-56	PDD	15.5	0	2	70	27	1.5	1	29
12-64	ADLB	16	0	1	83	5	15	15	4
14-48	ADD	16	0	1	73	7	14.5	15	0
12-07	ADD-DLB	16	0	1	88	28	13	6	33
16-33	ADD-DLB	16	0	1	85	19	14.5	11.5	30
11-40	PDAD	16	0	1	75	26	14.5	6.5	33
08-19	PDAD	16	0	2	82	25	12.5	5.5	33
08-70	PDD	16	0	1	75	27	0	5	20
10-40	ADD	16.5	1	1	85	20	15	9.5	0
16-16	ADD-DLB	16.7	1	2	90	21	2.5	7.5	23
09-02	ADD	17	1	2	86	28	15	12.5	0
13-54	ADD	17	1	2	85	2	14	15	0
17-20	ADD	17	1	1	75	25	14.5	9.5	0
17-60	ADD	17	1	2	82	19	15	14.5	0
10-45	PDAD	17	1	1	80	21	14	4.5	38
06-55	PDD	17	1	1	83	24	0	0.5	15
07-01	PDD	17	1	1	63	27	0	2	21
11-01	ADD	17.5	1	1	96	24	4	7	0
09-11	ADLB	18	1	1	86	18	13	9.5	2
17-46	ADLB	18	1	1	76	18	14.5	11	5
15-10	ADD	18.5	1	1	80	25	15	11	0
10-18	ADLB	19	1	1	80	17	14	14	12
13-64	ADLB	19	1	1	89	15	13.5	11.5	21
05-15	ADD-DLB	19	1	1	79	21	7.5	2	24
14-27	ADD-DLB	19	1	1	75	29	6	2	26
15-43	ADD-DLB	19	1	1	95	21	11	8	29
08-29	ADLB	20	1	1	90	18	11.5	3.5	2
03-34	ADD	20	1	2	88	27	11.75	9	0
13-23	ADD-DLB	20	1	1	75	18	9.5	8	24
05-43	PDAD	21	1	1	89	25	12	3.25	19
14-34	ADD	21.5	1	2	97	27	13.5	8	0
12-11	ADD	22	1	2	95	22	10	6.5	0
17-13	ADD	22	1	2	94	19	12.5	8	0
17-38	ADLB	22.5	1	1	98	20	13.5	11.5	28
17-53	ADLB	22.5	1	1	100	2	14.5	11	6
14-43	ADLB	23	1	1	80	5	15	11	1
10-09	ADD	23	1	2	80	26	15	14	0
12-43	ADD	23	1	1	91	22	14	15	0
11-27	ADD	23.5	1	1	89	21	12.5	10	0
16-08	ADLB	24	1	1	74	3	15	15	11
09-19	PDD	24	1	1	81	19	0	7.5	21
13-07	PDAD	24.33	1	2	88	3	11.5	6.5	32
18-31	PDAD	24.5	1	2	79	19	12	4.5	38
13-50	ADLB	25	1	2	94	22	12.5	12	9
06-67	ADD	25	1	2	78	0	12	3	0
08-05	ADD	25	1	2	89	19	15	6	0
12-27	ADD	25	1	2	89	11	15	15	0
16-04	ADD	25	1	2	99	21	12.5	9.5	0
17-57	ADD	25	1	2	91	23	14.5	7	0
18-44	ADD	25	1	1	87	13	15	15	0
12-15	ADD	25.5	1	2	100	27	12.5	8.5	0
08-59	ADLB	26	1	1	89	26	13.5	11.5	6
10-87	ADD	26	1	2	103	4	13.5	10.5	0
11-19	ADD	26	1	1	82	14	13.5	7.5	0
15-45	ADD	26	1	1	83	3	15	15	0
17-27	ADD	26	1	2	94	28	13.5	7.5	0
09-01	ADD	27	1	2	91	22	12.5	10.5	0
11-11	ADD	27.5	1	2	93	19	13	8.5	0
08-01	ADLB	28	1	1	89	25	15	11	4
08-82	ADD	28	1	1	86	25	8.5	1.5	0
12-52	ADD	28	1	2	95	19	12.5	15	0
13-46	ADD	28	1	2	85	22	12	11.5	0
15-61	ADD	28	1	2	101	29	11	8.5	0
17-58	ADD	28	1	2	93	13	15	11	0
18-40	ADD	28	1	2	95	29	14.5	9	0
13-25	ADLB	28.5	1	1	85	19	13	13.5	4
18-04	ADLB	28.5	1	1	90	1	14.5	15	6
13-42	ADD	28.7	1	1	80	27	14	12	0
09-32	ADD	29	1	2	88	14	15	8.5	0
09-42	ADD	29	1	1	85	23	15	15	0
09-40	ADD	30	1	1	84	6	14.5	15	0
17-14	ADD	30	1	2	95	21	9	5	0
10-23	ADD	30.5	1	2	74	19	9.5	12.5	0
15-47	ADD	30.5	1	1	88	18	13.5	11	0
14-31	ADD	31.5	1	2	97	15	10	4.5	0
15-53	ADLB	32	1	2	97	28	13	15	19
17-17	ADLB	32.3	1	1	92	23	14.5	10.5	2
11-72	ADLB	33	1	1	76	12	13.5	15	8
11-108	ADD	33	1	2	91	18	8	5	0
13-62	ADD	33	1	2	97	27	4	7.5	0
16-06	ADD	33	1	2	90	26	4	6	0
09-18	ADLB	34	1	1	80	19	15	15	6
08-10	ADD	34	1	2	87	25	13	14	0
15-27	ADD	34	1	2	84	24	15	11	0
08-34	ADD	35	1	1	85	6	9	7	0
09-14	ADD	35	1	2	89	28	8.5	7	0
10-65	ADD	35	1	1	89	26	11.5	9.5	0
16-49	ADD	35.5	1	1	88	26	10.5	5.5	0
